# Supplementary material for: What Is So Great about Inpatient Rehabilitation from the Patient Experience Perspective: Qualitative Content Analysis of an Appreciative Inquiry during a Bedside Experience Rounding
Source: Healthcare (Basel). 2024 Aug 27;12(17):1711. doi: 10.3390/healthcare12171711 (PMC11394889; doi:10.3390/healthcare12171711)
Supplement: Supplementary file 1 [file healthcare-12-01711-s001.zip]

Archive with 1 entries (1 files):
- healthcare-3093968-supplementary.pdf
